# Supplementary material for: Temporal patterns of influenza a subtypes and B lineages across age in a subtropical city, during pre-pandemic, pandemic, and post-pandemic seasons
Source: BMC Infect Dis. 2019 Jan 25;19:89. doi: 10.1186/s12879-019-3689-9 (PMC6347769; doi:10.1186/s12879-019-3689-9)
Supplement: Supplementary file 2 — Table S1. Number of cases of influenza like illness (ILI) and influenza virus-positive specimens by season in Chengdu, 2006/07–2015/16. (XLSX 15 kb) [file 12879_2019_3689_MOESM2_ESM.xlsx]

## Sheet: Table S1
	Additional file 1: Table S1 Number of cases of influenza like illness (ILI) and influenza virus-positive specimens by season in Chengdu, 2006/07–2015/16
						No. (frequency2) of influenza A subtypes and B lineages								Proportion3 of influenza A subtypes and B lineages
	Season		ILI Cases, No. (frequency1)	Specimens, No.	Positive Specimens, No. (frequency2)	A	A/H3N2	Seasonal A/H1N1	A/H1N1pdm09	B	Victoria	Yamagata	A	A/H3N2	Seasonal A/H1N1	A/H1N1pdm09	B	Victoria	Yamagata
	2006–2007		8469 (0.69%)	90	21 (23.3%)	13 (14.4%)	8 (8.9%)	5 (5.6%)	NA	8 (8.9%)	3 (3.3%)	5 (5.6%)	0.619048	0.380952	0.238095	NA	0.380952	0.142857	0.238095
	2007–2008		13623 (0.56%)	414	85 (20.5%)	54 (13.0%)	43 (10.4%)	11 (2.7%)	NA	31 (7.5%)	10 (2.4%)	21 (5.1%)	0.635294	0.505882	0.129412	NA	0.364706	0.117647	0.247059
	2008–2009		19381 (0.60%)	369	43 (11.7%)	32 (8.7%)	8 (2.2%)	24 (6.5%)	NA	11 (3.0%)	9 (2.4%)	2 (0.5%)	0.744186	0.186047	0.55814	NA	0.255814	0.209302	0.0465116
	2009–20104		37001 (0.81%)	2473	959 (38.8%)	866 (35.0%)	149 (6.0%)	71 (2.9%)	646 (26.1%)	92 (3.7%)	10 (0.4%)	4 (0.2%)	0.903024	0.15537	0.0740355	0.673618	0.0959333	0.0104275	0.00417101
	2010–2011		49917 (0.82%)	858	153 (17.8%)	118 (13.8%)	58 (6.8%)	NA	60 (7.0%)	35 (4.1%)	11 (1.3%)	24 (2.8%)	0.771242	0.379085	NA	0.392157	0.228758	0.0718954	0.156863
	2011–2012		61118 (0.79%)	611	69 (11.3%)	7 (1.1%)	7 (1.1%)	NA	0 (0.0%)	62 (10.1%)	61 (10.0%)	1 (0.2%)	0.101449	0.101449	NA	0	0.898551	0.884058	0.0144928
	2012–2013		71330 (0.74%)	1209	31 (2.6%)	30 (2.5%)	11 (0.9%)	NA	19 (1.6%)	1 (0.1%)	0 (0.0%)	1 (0.1%)	0.967742	0.354839	NA	0.612903	0.0322581	0	0.0322581
	2013–2014		94517 (0.81%)	914	176 (19.3%)	128 (14.0%)	35 (3.8%)	NA	93 (10.2%)	48 (5.3%)	0 (0.0%)	48 (5.3%)	0.727273	0.198864	NA	0.528409	0.272727	0	0.272727
	2014–2015		128492 (0.93%)	1492	398 (26.7%)	241 (16.2%)	241 (16.2%)	NA	0 (0.0%)	157 (10.5%)	1 (0.1%)	156 (10.5%)	0.605528	0.605528	NA	0	0.394472	0.00251256	0.39196
	2015–20165		161357 (1.0%)	2551	581 (22.8%)	287 (11.3%)	243 (9.5%)	NA	44 (1.7%)	291 (11.4%)	228 (8.9%)	63 (2.5%)	0.493976	0.418244	NA	0.0757315	0.500861	0.392427	0.108434
	Total		645205 (0.85%)	10981	2516 (22.9%)	1776 (16.2%)	803 (7.3%)	111 (1.0%)	862 (7.8%)	736 (6.7%)	333 (3.0%)	325 (3.0%)	0.705882	0.319157	0.0441176	0.342607	0.292528	0.132353	0.129173
	Abbreviation: NA, not available.
	1 The rate of ILI cases among all visits to outpatient and/or emergency departments.
	2 The detection rate of laboratory-confirmed influenza cases among all specimens collected.
	3 The proportion of subtype- or lineage-positive cases among all laboratory-confirmed influenza cases.
	4 A total of 78 influenza B isolates in 2009/10 were not characterized into lineages and one isolate was of a mixed infection.
	5 A total of three isolates were of mixed infections.
	Differences of influenza virus positive rates between the seasons before, during, and after the 2009 H1N1 pandemic
	Pre-pandemic		41473 (0.60%)	873	149 (17.06%)	99 (11.34%)	59 (6.76%)	40 (4.58%)	NA	50 (5.73%)	22 (2.52%)	28 (3.21%)
	Pandemic		37001 (0.81%)	2473	959 (38.78%)	866 (35.02%)	149 (6.03%)	71 (2.87%)	646 (26.12%)	92 (3.72%)	10 (0.40%)	4 (0.16%)
	Post-pandemic		566731 (0.88%)	7635	1408 (18.44%)	811 (10.62%)	595 (7.79%)	NA	216 (2.83%)	594 (7.78%)	301 (3.94%)	293 (3.84%)
	Chi-squared (p-value)
	Pre- vs. Post-pandemic		* 0.000		0.320004	0.51549	0.276928	NA	NA	* 0.030	* 0.037	0.354536
	Pre- vs. Pandemic		* 0.000		* 0.000	* 0.000	0.440484	* 0.015	NA	* 0.011	* 0.000	* 0.000
	Post- vs. Pandemic		* 0.000		* 0.000	* 0.000	* 0.003	NA	* 0.000	* 0.000	* 0.000	* 0.000
	Note: * Results considered to be statistically significant (p<0.05)
